# Supplementary material for: FABP3 Mediates Lipid Droplet Accumulation and Adhesive Capacity in Bovine Endometrial Epithelial Cells via PGE2/PTGER4/PPAR Axis
Source: Animals (Basel). 2025 Nov 26;15(23):3417. doi: 10.3390/ani15233417 (PMC12691251; doi:10.3390/ani15233417)
Supplement: Supplementary file 1 [file animals-15-03417-s001.zip]

Archive with 1 entries (1 files):
- animals-3983488-supplementary.pdf
